# Supplementary material for: Clonal Spreading of ST42 Staphylococcus haemolyticus Strains Occurs Possibly Due to fusB and tetK Resistant Genes and Capsule-Related Genes
Source: Int J Mol Sci. 2023 Mar 24;24(7):6198. doi: 10.3390/ijms24076198 (PMC10094739; doi:10.3390/ijms24076198)
Supplement: Supplementary file 1 [file ijms-24-06198-s001.zip]

Archive with 1 entries (1 files):
- ijms-2240374-supplementary.pdf
